# Supplementary material for: A Comprehensive Quality Evaluation System for Complex Herbal Medicine Using PacBio Sequencing, PCR-Denaturing Gradient Gel Electrophoresis, and Several Chemical Approaches
Source: Front Plant Sci. 2017 Sep 13;8:1578. doi: 10.3389/fpls.2017.01578 (PMC5601397; doi:10.3389/fpls.2017.01578)
Supplement: TABLE S3 — Taxa species of both Astragalus and Angelica genus with ITS2 and psbA-trnH regions recorded in the two databases used in this study. [file Table_3.XLS]

## Sheet: GenBank Nucleotide NR database
Astragalus Genus		Angelica Genus
ITS2	psbA-trnH	ITS2	psbA-trnH
Astragalus abditus	Astragalus acutifolius	Angelica dahurica	Angelica anomala
Astragalus acantherioceras	Astragalus adsurgens	Angelica polymorpha	Angelica apaensis
Astragalus achundovii	Astragalus aegobromus	Angelica sylvestris	Angelica archangelica
Astragalus acmonotrichus	Astragalus agnicidus	Angelica sachalinensis	Angelica archangelica
Astragalus acutifolius	Astragalus akhundzadahensis	Angelica breweri	Angelica biserrata
Astragalus adsurgens	Astragalus alopecias	Angelica shikokiana	Angelica cartilaginomarginata
Astragalus aduncus	Astragalus alpinus	Angelica furcijuga	Angelica cartilaginomarginata var. foliosa
Astragalus aegobromus	Astragalus ammodendron	Angelica sinensis	Angelica dahurica
Astragalus aestimabilis	Astragalus annularis	Angelica dahurica	Angelica dahurica var. formosana
Astragalus agnicidus	Astragalus armatus	Angelica decursiva	Angelica decursiva
Astragalus agrestis	Astragalus arthurii	Angelica acutiloba var. sugiyamae	Angelica gigas
Astragalus ajubensis	Astragalus avicennicus	Angelica acutiloba	Angelica kangdingensis
Astragalus akhundzadahensis	Astragalus baharensis	Angelica biserrata	Angelica laxifoliata
Astragalus akmanii	Astragalus bazarganii	Angelica gigas	Angelica likiangensis
Astragalus aksuensis	Astragalus biarjmandicus	Angelica capitellata	Angelica longipes
Astragalus alaschanus	Astragalus brevicalycinus	Angelica arguta	Angelica maowenensis
Astragalus albicaulis	Astragalus caprinus	Angelica valida	Angelica megaphylla
Astragalus algarbiensis	Astragalus chinensis	Angelica tsinlingensis	Angelica morii
Astragalus allochrous	Astragalus chrysanthus	Angelica tianmuensis	Angelica nitida
Astragalus allochrous var. allochrous	Astragalus citrinus	Angelica megaphylla	Angelica omeiensis
Astragalus alopecias	Astragalus coluteocarpus	Angelica pseudoselinum	Angelica polymorpha
Astragalus alopecuroides	Astragalus complanatus	Angelica porphyrocaulis	Angelica pseudoselinum
Astragalus alopecurus	Astragalus congdonii	Angelica omeiensis	Angelica sinensis
Astragalus alpinus	Astragalus dactylocarpus subsp. dactylocarpus	Angelica nitida	Angelica tianmuensis
Astragalus alvordensis	Astragalus darrehbidensis	Angelica morii	Angelica tsinlingensis
Astragalus alyssoides	Astragalus davuricus	Angelica maowenensis	Angelica valida
Astragalus amatus	Astragalus dictyolobus	Angelica likiangensis
Astragalus americanus	Astragalus echinops	Angelica laxifoliata
Astragalus ammodendron	Astragalus erwinii-gaubae	Angelica kangdingensis
Astragalus anacamptus	Astragalus farsicus	Angelica dahurica var. formosana
Astragalus ancistrocarpus	Astragalus gaubae	Angelica cartilaginomarginata var. foliosa
Astragalus angulosus	Astragalus gebleri	Angelica cartilaginomarginata
Astragalus angustifoliolatus	Astragalus ghamishluensis	Angelica apaensis
Astragalus angustifolius	Astragalus griffithii	Angelica anomala
Astragalus annularis	Astragalus gypsocola	Angelica longipes
Astragalus anserinifolius	Astragalus howellii	Angelica purpuraefolia
Astragalus ansinii	Astragalus inchebroonensis	Angelica japonica
Astragalus anthylloides	Astragalus ischredensis	Angelica czernaevia
Astragalus aretioides	Astragalus jaskensis	Angelica lignescens
Astragalus arguricus	Astragalus jessenii	Angelica balangshanensis
Astragalus argyroides	Astragalus joharchii	Angelica dabashanensis
Astragalus arizonicus	Astragalus karakugensis	Angelica decursiva f. albiflora
Astragalus arnottianus	Astragalus kashmarensis	Angelica hirsutiflora
Astragalus arpilobus	Astragalus kavirensis	Angelica paeoniifolia
Astragalus arthuri	Astragalus kermanschahensis	Angelica fargesii
Astragalus arthurii	Astragalus kirpicznikovii	Angelica decurrens
Astragalus asciocalyx	Astragalus leonardii	Angelica songpanensis
Astragalus asclepiadoides	Astragalus macrobotrys	Angelica longicaudata
Astragalus askius	Astragalus macropelmatus subsp. macropelmatus	Angelica keiskei
Astragalus asper	Astragalus membranaceus	Angelica duclouxii
Astragalus assadabadensis	Astragalus misellus	Angelica dielsii
Astragalus asterias	Astragalus mongholicus	Angelica amurensis
Astragalus asymmetricus	Astragalus mongholicus var. dahuricus	Angelica oncosepala
Astragalus atricapillus	Astragalus mozaffarianii	Angelica archangelica
Astragalus atropilosulus	Astragalus nephtonensis	Angelica baizhioides
Astragalus atropilosulus var. venosus	Astragalus nigricans	Angelica pubescens
Astragalus aucheri	Astragalus oldenburgii	Angelica genuflexa
Astragalus aureus	Astragalus oligophyllus	Angelica ursina
Astragalus australis	Astragalus oniciformis	Angelica purpureifolia
Astragalus australis var. glabriusculus	Astragalus oplites	Angelica cartilagino-marginata var. distans
Astragalus austriacus	Astragalus ovalis	Angelica tenuissima
Astragalus austrosibiricus	Astragalus ovinus	Angelica grayi
Astragalus baalbekensis	Astragalus pagsonii	Angelica ampla
Astragalus bachmarensis	Astragalus peckii	Angelica koreana
Astragalus baharensis	Astragalus pellitus	Angelica roseana
Astragalus bakaliensis	Astragalus pinetorum subsp. pinetorum	Angelica pinnata
Astragalus balfourianus	Astragalus podoloboides	Angelica purpurascens
Astragalus baraftabensis	Astragalus podolobus	Angelica tatianae
Astragalus barbatus	Astragalus ponticus	Angelica cincta
Astragalus basineri	Astragalus pseudoarvatensis	Angelica stenoloba f. lanceolata
Astragalus bazarganii	Astragalus pseudoibicinus	Angelica stenoloba
Astragalus beckii	Astragalus pseudonigrescens	Angelica acutiloba var. iwatensis
Astragalus berteroanus	Astragalus remotijugus
Astragalus berytheus	Astragalus reshadensis
Astragalus bethlehemiticus	Astragalus rhizanthus
Astragalus beypazaricus	Astragalus rufescens
Astragalus bezudensis	Astragalus sangonensis
Astragalus biarjmandicus	Astragalus semiglabricarpus
Astragalus bifidus	Astragalus sieversianus
Astragalus bijarensis	Astragalus strictus
Astragalus biovulatus	Astragalus supervisus
Astragalus biserrula	Astragalus sympileicalycinus
Astragalus bisulcatus	Astragalus tabrizianus
Astragalus bisulcatus var. haydenianus	Astragalus tarumensis
Astragalus bodeanus	Astragalus tenuiramosus
Astragalus bodinii	Astragalus toquimanus
Astragalus boeticus	Astragalus touranicus
Astragalus bombycinus	Astragalus tribulifolius
Astragalus borealimongolicus	Astragalus trichopodus
Astragalus botryophorus	Astragalus umbraticus
Astragalus brachycalyx	Astragalus vanillae
Astragalus brachycarpus	Astragalus variabilis
Astragalus brachyodontus	Astragalus vereskensis
Astragalus brachypetalus	Astragalus vesicarius
Astragalus brandegeei
Astragalus brandegei
Astragalus brevicalycinus
Astragalus brevidens
Astragalus brevidentatus
Astragalus brevipes
Astragalus callichrous
Astragalus callistachys
Astragalus calycosus
Astragalus camptoceras
Astragalus camptodontoides
Astragalus camptodontus
Astragalus campylanthus
Astragalus campylorhynchus
Astragalus campylorrhynchus
Astragalus campylosema
Astragalus campylotrichus
Astragalus canadensis
Astragalus canadensis var. brevidens
Astragalus cancellatus
Astragalus candolleanus
Astragalus capito
Astragalus caprinus subsp. caprinus
Astragalus caraganae
Astragalus caricinus
Astragalus cariensis
Astragalus caryolobus
Astragalus caspicus
Astragalus catacamptus
Astragalus cedreti
Astragalus cedreticola
Astragalus cephalanthus
Astragalus cephalotes
Astragalus ceramicus
Astragalus cerasocrenus
Astragalus chaborasicus
Astragalus chamaemeniscus
Astragalus chardinii
Astragalus chartostegius
Astragalus chinensis
Astragalus chiwensis
Astragalus chlorostachys
Astragalus christianus subsp. christianus
Astragalus chrysostachys
Astragalus cibarius
Astragalus cicer
Astragalus cinereus
Astragalus citrinus
Astragalus clavatus
Astragalus clusii
Astragalus cobrensis
Astragalus coelicolor
Astragalus collinus
Astragalus coluteocarpus
Astragalus coluteoides
Astragalus coluteopsis
Astragalus commixtus
Astragalus compactus
Astragalus complanatus
Astragalus compositus
Astragalus congdonii
Astragalus contortuplicatus
Astragalus cornu-bovis
Astragalus cornutus
Astragalus coronilla
Astragalus corrugatus
Astragalus craibianus
Astragalus crassispinus
Astragalus cremnophylax
Astragalus crenatus
Astragalus cruckshanksii
Astragalus cruentiflorus
Astragalus cryptobotrys
Astragalus curvicarpus
Astragalus curvicaulis
Astragalus curviflorus
Astragalus curvipes
Astragalus cusickii var. cusickii
Astragalus cusickii var. flexilipes
Astragalus cusickii var. packardiae
Astragalus cusickii var. sterilis
Astragalus cyclophyllon
Astragalus cymbicarpos
Astragalus cymbostegis
Astragalus cysticalyx
Astragalus czorochensis
Astragalus dactylocarpus
Astragalus daenensis
Astragalus danicus
Astragalus darrehbidensis
Astragalus darumbium
Astragalus dasycarpus
Astragalus deickianus
Astragalus dendroproselius
Astragalus densifolius subsp. amasiensis
Astragalus depressus
Astragalus devesae
Astragalus dictyocarpus
Astragalus dictyolobus
Astragalus didymocarpus
Astragalus didymocarpus var. dispermus
Astragalus dieterlei
Astragalus dipelta
Astragalus diphtherites
Astragalus dipodurus
Astragalus dipsaceus
Astragalus distans
Astragalus djenarensis
Astragalus dolichophyllus
Astragalus douglasii
Astragalus drusorum
Astragalus duplostrigosus
Astragalus ebenoides
Astragalus ebenoides subsp. naghadehensis
Astragalus eburneus
Astragalus echidna
Astragalus echidnaeformis
Astragalus echinatus
Astragalus echinops
Astragalus edmondstonei
Astragalus edulis
Astragalus effusus
Astragalus ehdenensis
Astragalus ehrenbergii
Astragalus elongatus
Astragalus emarginatus
Astragalus epiglottis
Astragalus epiglottis
Astragalus eremiticus
Astragalus eremophilus
Astragalus eremophilus subsp. eremophilus
Astragalus eremophilus subsp. makranicus
Astragalus eriosphaerus
Astragalus eriostomus
Astragalus erwinii-gaubae
Astragalus eucosmus
Astragalus exscapus
Astragalus facetus
Astragalus falcatus
Astragalus farsicus
Astragalus fasciculifolius
Astragalus filicaulis
Astragalus filipes
Astragalus flavovirens
Astragalus flavus
Astragalus floccosus
Astragalus foliosus
Astragalus fragrans
Astragalus frickii
Astragalus frigidus
Astragalus gaeobotrys
Astragalus garbancillo
Astragalus gebleri
Astragalus germanicopolitanus
Astragalus gevashensis
Astragalus ghamishluensis
Astragalus ghashghaicus
Astragalus gigantirostratus
Astragalus gilviflorus
Astragalus gladiatus
Astragalus glaucacanthos
Astragalus glaucophyllus
Astragalus glaux
Astragalus glochideus
Astragalus glumaceus
Astragalus glycyphylloides
Astragalus glycyphyllos
Astragalus glycyphyllos subs. glycyphyllos
Astragalus goktschaicus
Astragalus gossypinus
Astragalus gracilipes
Astragalus grammocalyx
Astragalus griffithii
Astragalus griseus
Astragalus gummifer
Astragalus guttatus
Astragalus halicacabus
Astragalus hallii
Astragalus hamadanus
Astragalus hamosus
Astragalus hancockii
Astragalus hartvigii
Astragalus hauarensis
Astragalus hemiphaca
Astragalus hemsleyi
Astragalus hendersonii
Astragalus heterodoxus
Astragalus heydei
Astragalus himalayanus
Astragalus hirsutissimus
Astragalus hispidulus
Astragalus hissaricus
Astragalus hoantchy
Astragalus hoantchy subsp. dshimensis
Astragalus hololeios
Astragalus holopsilus
Astragalus horridus
Astragalus howellii
Astragalus humillimus
Astragalus husseinovii
Astragalus huthianus
Astragalus hymenocalyx
Astragalus hymenostegis
Astragalus hypoglottis subsp. hypoglottis
Astragalus hystrix
Astragalus icmadophilus
Astragalus incanus subsp. incanus
Astragalus incertus
Astragalus inchebroonensis
Astragalus intercedens
Astragalus inyoensis
Astragalus jacobsii
Astragalus jaegerianus
Astragalus jaskensis
Astragalus jesdianus
Astragalus jessenii
Astragalus jodostachys
Astragalus joharchii
Astragalus johnstonii
Astragalus juladakensis
Astragalus juratzkanus
Astragalus kahiricus
Astragalus karakugensis
Astragalus karamasicus
Astragalus karl-heinzii
Astragalus kastamonuensis
Astragalus kaufmannii
Astragalus kavirensis
Astragalus kentrophyta var. implexus
Astragalus keratensis
Astragalus keredjensis
Astragalus kerkukiensis
Astragalus khoshjailensis
Astragalus kirrindicus
Astragalus kohrudicus
Astragalus koschukensis
Astragalus krauseanus
Astragalus kurnet-es-saudae
Astragalus lagopoides
Astragalus laguriformis
Astragalus lalesarensis
Astragalus lamprocarpus
Astragalus laristanicus
Astragalus lasaensis
Astragalus lasioglottis
Astragalus latifolius
Astragalus laxmannii
Astragalus layneae
Astragalus ledinghamii
Astragalus lehmannianus
Astragalus leiophyllus
Astragalus lentiginosus
Astragalus lentiginosus var. araneosus
Astragalus lentiginosus var. diphysus
Astragalus lentiginosus var. palans
Astragalus lentiginosus var. variabilis
Astragalus lentiginosus var. wilsonii
Astragalus lepidanthus
Astragalus lepsensis
Astragalus leptaleus
Astragalus leptynticus
Astragalus leucocephalus
Astragalus leucothrix
Astragalus lilacinus
Astragalus lindheimeri
Astragalus linifolius
Astragalus lobophorus
Astragalus lonchocarpus
Astragalus longicaulis
Astragalus longidentatus
Astragalus longisubulatus
Astragalus looseri
Astragalus lumsdenianus
Astragalus lunatus
Astragalus lycius
Astragalus lydius
Astragalus maabudii
Astragalus macrobotrys
Astragalus macrocarpus
Astragalus macrocephalus subsp. finitimus
Astragalus macrocephalus subsp. Macrocephalus
Astragalus macropelmatus
Astragalus macropterus
Astragalus macrosemius
Astragalus macrostachys
Astragalus macrourus
Astragalus magistratus
Astragalus malacophyllus
Astragalus mareoticus
Astragalus masanderanus
Astragalus megalocystis
Astragalus megalotropis
Astragalus melanocalyx
Astragalus melanocarpus
Astragalus melanophrurius
Astragalus melilotoides
Astragalus membranaceus
Astragalus memoriosus
Astragalus meridionalis
Astragalus mesogitanus
Astragalus meyeri
Astragalus micrancistrus
Astragalus microcephalus
Astragalus microphysa
Astragalus migpo
Astragalus milingensis
Astragalus misellus
Astragalus miser
Astragalus mollissimus
Astragalus molybdenus
Astragalus mongholicus
Astragalus mongholicus var. dahuricus
Astragalus monoensis
Astragalus monticola
Astragalus monumentalis
Astragalus moyanoi
Astragalus mucronifolius
Astragalus mulfordiae
Astragalus multijugus
Astragalus murinus
Astragalus murinus subsp. bornmuelleri
Astragalus nakaianus
Astragalus nankotaizanensis
Astragalus neglectus
Astragalus neoassadianus
Astragalus neochaldoranicus
Astragalus nephtonensis
Astragalus neuquenensis
Astragalus neurophyllus
Astragalus nezaketiae
Astragalus nigricans
Astragalus nigrifructus
Astragalus nigrohirsutus
Astragalus nigrolineatus
Astragalus nitens
Astragalus nivicola
Astragalus norvegicus
Astragalus nothoxys
Astragalus nuttallianus
Astragalus nuttallianus var. nuttallianus
Astragalus nuttallii
Astragalus obscurus
Astragalus obtusifolius
Astragalus ochreatus
Astragalus ochrochlorus
Astragalus odoratus
Astragalus olchonensis
Astragalus oldenburgii
Astragalus oleifolius
Astragalus oligoflorus
Astragalus oligophyllus
Astragalus olurensis
Astragalus oncotrichus
Astragalus oniciformis
Astragalus onobrychis
Astragalus oocalycis
Astragalus oophorus
Astragalus ophiocarpus
Astragalus oplites
Astragalus oreades
Astragalus oreganus
Astragalus ornithopodioides
Astragalus ovalis
Astragalus ovatus
Astragalus oxyglottis
Astragalus oxyodon
Astragalus oxyphysus
Astragalus pachypus
Astragalus pagsonii
Astragalus palanae var. grandiflora
Astragalus palanae var. palanae
Astragalus pallescens
Astragalus paposanus
Astragalus paradoxus
Astragalus paralipomenus
Astragalus paralurges
Astragalus parvarensis
Astragalus pastorius
Astragalus pastorius var. linearibracteatus
Astragalus patagonicus
Astragalus pauperiflorus
Astragalus peckii
Astragalus peduncularis
Astragalus pehuenches
Astragalus pelecinus subsp. leiocarpus
Astragalus pelecinus subsp. pelecinus
Astragalus pellitus
Astragalus peltatus
Astragalus penetratus
Astragalus peregrinus subsp. peregrinus
Astragalus peregrinus subsp. warionis
Astragalus peristereus
Astragalus perpexus
Astragalus persepolitanus
Astragalus peterae
Astragalus peterfii
Astragalus phlomoides
Astragalus pickeringii
Astragalus pindreensis
Astragalus pinetorum
Astragalus piptocephalus
Astragalus pishchakensis
Astragalus plagiophacos
Astragalus podocarpus
Astragalus podoloboides
Astragalus podolobus
Astragalus polaris
Astragalus polhillii
Astragalus polycladus
Astragalus ponticus
Astragalus praelongus
Astragalus praeteritus
Astragalus pravitzii
Astragalus preussii
Astragalus prodigiosus
Astragalus propinquus
Astragalus pseudoarvatensis
Astragalus pseudobuchtormensis
Astragalus pseudoglaucus
Astragalus pseudonigrescens
Astragalus pseudonobilis
Astragalus pseudorhacodes
Astragalus pseudosinaicus
Astragalus psilodontius
Astragalus psoraloides
Astragalus pulchellus
Astragalus purshii
Astragalus pycnocephalus
Astragalus raddei
Astragalus raphaelis
Astragalus raswendicus
Astragalus rattanii
Astragalus recognitus
Astragalus refractus
Astragalus remotiflorus
Astragalus remotiflorus subsp. melanogramma
Astragalus remotispicatus
Astragalus retamocarpus
Astragalus reventus
Astragalus rhizanthus
Astragalus rhodosemius
Astragalus richardsonii
Astragalus robbinsii var. alpiniformis
Astragalus robbinsii var. fernaldii
Astragalus robbinsii var. harringtonii
Astragalus robbinsii var. jesupii
Astragalus robbinsii var. minor
Astragalus robbinsii var. occidentalis
Astragalus robustus
Astragalus rubrolineatus
Astragalus rubyi
Astragalus ruscifolius
Astragalus saadatabadensis
Astragalus sabulonum
Astragalus saetiger
Astragalus saganlugensis
Astragalus saharae
Astragalus sahendi
Astragalus salmonis
Astragalus sanbilingensis
Astragalus sangonensis
Astragalus sanguinolentus
Astragalus saxifractor
Astragalus scaberrimus
Astragalus scabrifolius
Astragalus scapiger
Astragalus schahrudensis
Astragalus schelichowii
Astragalus schimperi
Astragalus schistocalyx
Astragalus schizopterus
Astragalus schmalhausenii
Astragalus scholerianus
Astragalus sciureus
Astragalus sclerocladus
Astragalus scopulorum
Astragalus scorpioides
Astragalus scorpiurus
Astragalus semiglabricarpus
Astragalus semitarius
Astragalus semnanensis
Astragalus sesameus
Astragalus sesamoides
Astragalus sesquiflorus
Astragalus sevangensis
Astragalus sheldonii
Astragalus shelkovnikovii
Astragalus shultziorum
Astragalus siccaneus
Astragalus sieberi
Astragalus sieversianus
Astragalus sigmoideus
Astragalus sikokianus
Astragalus siliquosus
Astragalus simonii
Astragalus sinaicus
Astragalus sinicus
Astragalus sitiens
Astragalus solandri
Astragalus solitarius
Astragalus spachianus
Astragalus spatulatus
Astragalus speciosus
Astragalus speirocarpus
Astragalus sphaeranthus
Astragalus spinosus
Astragalus spruneri
Astragalus squarrosus
Astragalus stalinskyi
Astragalus stella
Astragalus stenolepis
Astragalus stevenianus
Astragalus stocksii
Astragalus straussii
Astragalus strictus
Astragalus suberosus subsp. haarbachii
Astragalus suberosus subsp. suberosus
Astragalus submitis
Astragalus subsecundus
Astragalus subulatus
Astragalus sufianicus
Astragalus sumbari
Astragalus sungpanensis
Astragalus supervisus
Astragalus susianus
Astragalus sutchuenensis
Astragalus sympileicalycinus
Astragalus szovitsii
Astragalus tabrizianus
Astragalus talimansurensis
Astragalus tanguticus
Astragalus taochius
Astragalus tarchankuticus
Astragalus tarumensis
Astragalus tawilicus
Astragalus teheranicus
Astragalus tenellus
Astragalus tener
Astragalus tenuiramosus
Astragalus tetrapterus
Astragalus thlaspi
Astragalus thurberi
Astragalus tibetanus
Astragalus tigridis
Astragalus toquimanus
Astragalus tortuosus
Astragalus trachyacanthos
Astragalus tragacantha
Astragalus tribulifolius
Astragalus tribuloides
Astragalus tricholobus subsp. tricholobus
Astragalus trichopodus
Astragalus trichopterus
Astragalus trifoliastrum
Astragalus trifoliolatus
Astragalus triradiatus
Astragalus tugarinovi
Astragalus turbinatus
Astragalus turgidocarpus
Astragalus turkmenensis
Astragalus ucrainicus
Astragalus uliginosus
Astragalus ulodjensis
Astragalus umbellatus
Astragalus umbraticus
Astragalus uniflorus
Astragalus urmiensis
Astragalus utahensis
Astragalus vaginans
Astragalus vagus
Astragalus variabilis
Astragalus varius
Astragalus vegetus
Astragalus veiskaramii
Astragalus vereskensis
Astragalus verrucosus
Astragalus versicolor
Astragalus verus
Astragalus vesicarius subsp. albidus
Astragalus vesicarius subsp. carniolicus
Astragalus vesicarius subsp. pastellianus
Astragalus vesicarius subsp. vesicarius
Astragalus vexillaris
Astragalus vicarius
Astragalus viciifolius
Astragalus victoriae
Astragalus viridis
Astragalus viridissimus
Astragalus vogelii
Astragalus vulcanicus
Astragalus wagneri
Astragalus whitneyi var. confusus
Astragalus williamsii
Astragalus woodruffii
Astragalus xanthomeloides
Astragalus xerophilus
Astragalus xiphidioides
Astragalus xiphidium
Astragalus xylobasis
Astragalus yatungensis
Astragalus yildirimlii
Astragalus yilmazii
Astragalus yoder-williamsii
Astragalus yushensis
Astragalus zacharensis
Astragalus zachlensis
Astragalus zaraensis
Astragalus zarjabadensis
Astragalus zerdanus
Astragalus zoshkensis

## Sheet: DNA Barcoding System for TCM
Astragalus Genus		Angelica Genus
ITS2	psbA-trnH	ITS2	psbA-trnH
Astragalus acantherioceras	Astragalus adsurgens	Angelica acutiloba	Angelica anomala
Astragalus achundovii	Astragalus aegobromus	Angelica acutiloba var. iwatensis	Angelica apaensis
Astragalus adsurgens	Astragalus agnicidus	Angelica acutiloba var. sugiyamae	Angelica archangelica
Astragalus aegobromus	Astragalus ajubensis	Angelica ampla	Angelica dahurica
Astragalus agnicidus	Astragalus alopecias	Angelica amurensis	Angelica dahurica var. formosana
Astragalus agrestis	Astragalus alopecurus	Angelica anomala	Angelica dahurica var. formosana
Astragalus akmanii	Astragalus alpinus	Angelica apaensis	Angelica decursiva
Astragalus aksuensis	Astragalus annularis	Angelica archangelica	Angelica nitida
Astragalus albicaulis	Astragalus armatus	Angelica arguta	Angelica sinensis
Astragalus allochrous	Astragalus arthurii	Angelica baizhioides
Astragalus allochrous var. allochrous	Astragalus avicennicus	Angelica balangshanensis
Astragalus alopecias	Astragalus basineri	Angelica biserrata
Astragalus alpinus	Astragalus bezudensis	Angelica breweri
Astragalus alvordensis	Astragalus caprinus	Angelica cartilaginomarginata
Astragalus alyssoides	Astragalus caraganae	Angelica cartilaginomarginata var. distans
Astragalus amatus	Astragalus caryolobus	Angelica cartilaginomarginata var. foliosa
Astragalus americanus	Astragalus chinensis	Angelica cincta
Astragalus anacamptus	Astragalus chiwensis	Angelica czernaevia
Astragalus ancistrocarpus	Astragalus chrysanthus	Angelica dabashanensis
Astragalus angustifoliolatus	Astragalus citrinus	Angelica dahurica
Astragalus angustifolius	Astragalus complanatus	Angelica dahurica var. formosana
Astragalus annularis	Astragalus congdonii	Angelica decurrens
Astragalus anserinifolius	Astragalus dactylocarpus	Angelica decursiva
Astragalus ansinii	Astragalus dactylocarpus subsp. dactylocarpus	Angelica decursiva f. albiflora
Astragalus argyroides	Astragalus dictyolobus	Angelica dielsii
Astragalus arizonicus	Astragalus dieterlei	Angelica duclouxii
Astragalus arnottianus	Astragalus echinops	Angelica fargesii
Astragalus arpilobus	Astragalus foliosus	Angelica furcijuga
Astragalus arthuri	Astragalus frigidus	Angelica genuflexa
Astragalus arthurii	Astragalus gaubae	Angelica gigas
Astragalus asciocalyx	Astragalus gypsocola	Angelica grayi
Astragalus asclepiadoides	Astragalus hamadanus	Angelica hirsutiflora
Astragalus askius	Astragalus howellii	Angelica japonica
Astragalus asper	Astragalus hymenocalyx	Angelica kangdingensis
Astragalus asterias	Astragalus ischredensis	Angelica keiskei
Astragalus asymmetricus	Astragalus jesdianus	Angelica laxifoliata
Astragalus atricapillus	Astragalus jessenii	Angelica lignescens
Astragalus atropilosulus	Astragalus kahiricus	Angelica likiangensis
Astragalus atropilosulus var. venosus	Astragalus kashmarensis	Angelica longicaudata
Astragalus aucheri	Astragalus kermanschahensis	Angelica longipes
Astragalus aureus	Astragalus kirpicznikovii	Angelica maowenensis
Astragalus australis var. glabriusculus	Astragalus kirrindicus	Angelica megaphylla
Astragalus austriacus	Astragalus leonardii	Angelica morii
Astragalus austrosibiricus	Astragalus maabudii	Angelica nitida
Astragalus bachmarensis	Astragalus macrocephalus subsp. finitimus	Angelica omeiensis
Astragalus bakaliensis	Astragalus macrocephalus subsp. macrocephalus	Angelica paeoniifolia
Astragalus balfourianus	Astragalus macropelmatus subsp. macropelmatus	Angelica pinnata
Astragalus basineri	Astragalus megalotropis	Angelica polymorpha
Astragalus berteroanus	Astragalus melanophrurius	Angelica porphyrocaulis
Astragalus beypazaricus	Astragalus membranaceus	Angelica pseudoselinum
Astragalus bifidus	Astragalus membranaceus f. pallidipurpureus	Angelica pubescens
Astragalus biserrula	Astragalus membranaceus var. mongholicus	Angelica pubescens f. biserrata
Astragalus bisulcatus	Astragalus meridionalis	Angelica purpurascens
Astragalus bodeanus	Astragalus misellus	Angelica purpureifolia
Astragalus bodinii	Astragalus mongholicus	Angelica roseana
Astragalus boeticus	Astragalus mongholicus var. dahuricus	Angelica sachalinensis
Astragalus bombycinus	Astragalus mozaffarianii	Angelica shikokiana
Astragalus borealimongolicus	Astragalus neoassadianus	Angelica sinensis
Astragalus botryophorus	Astragalus nephtonensis	Angelica songpanensis
Astragalus brachycalyx	Astragalus obtusifolius	Angelica stenoloba
Astragalus brachycarpus	Astragalus oniciformis	Angelica stenoloba f. lanceolata
Astragalus brachypetalus	Astragalus ovinus	Angelica sylvestris
Astragalus brandegei	Astragalus paysonii	Angelica tatianae
Astragalus brevidens	Astragalus peckii	Angelica tianmuensis
Astragalus brevidentatus	Astragalus pellitus	Angelica tsinlingensis
Astragalus callistachys	Astragalus phlomoides	Angelica ursina
Astragalus calycosus	Astragalus pinetorum subsp. pinetorum	Angelica valida
Astragalus camptoceras	Astragalus ponticus
Astragalus camptodontoides	Astragalus pseudoibicinus
Astragalus camptodontus	Astragalus remotijugus
Astragalus campylanthus	Astragalus reshadensis
Astragalus campylorrhynchus	Astragalus retamocarpus
Astragalus campylosema	Astragalus rufescens
Astragalus campylotrichus	Astragalus saetiger
Astragalus canadensis	Astragalus schahrudensis
Astragalus canadensis var. brevidens	Astragalus sieversianus
Astragalus cancellatus	Astragalus speciosus
Astragalus candolleanus	Astragalus stocksii
Astragalus capito	Astragalus tawilicus
Astragalus caraganae	Astragalus toquimanus
Astragalus caricinus	Astragalus touranicus
Astragalus cariensis	Astragalus trichopodus
Astragalus caspicus	Astragalus turbinatus
Astragalus catacamptus	Astragalus umbraticus
Astragalus cedreticola	Astragalus urmiensis
Astragalus cephalanthus	Astragalus vanillae
Astragalus ceramicus	Astragalus variabilis
Astragalus cerasocrenus	Astragalus vereskensis
Astragalus chaborasicus	Astragalus vesicarius subsp. carniolicus
Astragalus chamaemeniscus	Astragalus vesicarius subsp. pastellianus
Astragalus chartostegius	Astragalus vesicarius subsp. vesicarius
Astragalus chinensis	Astragalus victoriae
Astragalus chiwensis	Astragalus zarjabadensis
Astragalus chrysostachys
Astragalus cibarius
Astragalus cicer
Astragalus cinereus
Astragalus citrinus
Astragalus clavatus
Astragalus clusii
Astragalus cobrensis
Astragalus coelicolor
Astragalus collinus
Astragalus coluteocarpus
Astragalus coluteopsis
Astragalus commixtus
Astragalus compactus
Astragalus complanatus
Astragalus congdonii
Astragalus cornutus
Astragalus coronilla
Astragalus corrugatus
Astragalus craibianus
Astragalus crassispinus
Astragalus cremnophylax
Astragalus crenatus
Astragalus cruckshanksii
Astragalus cryptobotrys
Astragalus curvicarpus
Astragalus curvicaulis
Astragalus curviflorus
Astragalus curvipes
Astragalus cyclophyllon
Astragalus cymbicarpos
Astragalus cysticalyx
Astragalus czorochensis
Astragalus dactylocarpus
Astragalus daenensis
Astragalus darumbium
Astragalus dasycarpus
Astragalus deickianus
Astragalus depressus
Astragalus devesae
Astragalus dictyolobus
Astragalus didymocarpus
Astragalus didymocarpus var. dispermus
Astragalus dieterlei
Astragalus dipelta
Astragalus dipodurus
Astragalus distans
Astragalus dolichophyllus
Astragalus douglasii
Astragalus duplostrigosus
Astragalus echidna
Astragalus echidniformis
Astragalus echinatus
Astragalus edmondstonei
Astragalus edulis
Astragalus elongatus
Astragalus emarginatus
Astragalus epiglottis
Astragalus eremiticus
Astragalus eremophilus
Astragalus eriosphaerus
Astragalus eriostomus
Astragalus eucosmus
Astragalus falcatus
Astragalus fasciculifolius
Astragalus filicaulis
Astragalus filipes
Astragalus flavovirens
Astragalus floccosus
Astragalus fragrans
Astragalus frickii
Astragalus frigidus
Astragalus garbancillo
Astragalus germanicopolitanus
Astragalus gevashensis
Astragalus gigantirostratus
Astragalus gilviflorus
Astragalus gladiatus
Astragalus glaucacanthos
Astragalus glaucophyllus
Astragalus glaux
Astragalus glochideus
Astragalus glumaceus
Astragalus glycyphyllos
Astragalus gossypinus
Astragalus grammocalyx
Astragalus gummifer
Astragalus guttatus
Astragalus hallii
Astragalus hamosus
Astragalus hancockii
Astragalus hartvigii
Astragalus hemsleyi
Astragalus hendersonii
Astragalus heterodoxus
Astragalus heydei
Astragalus hirsutissimus
Astragalus hoantchy
Astragalus hoantchy subsp. dshimensis
Astragalus hololeios
Astragalus holopsilus
Astragalus horridus
Astragalus howellii
Astragalus humillimus
Astragalus hymenostegis
Astragalus hystrix
Astragalus icmadophilus
Astragalus inyoensis
Astragalus jaegerianus
Astragalus jesdianus
Astragalus jessenii
Astragalus johnstonii
Astragalus kahiricus
Astragalus kastamonuensis
Astragalus kentrophyta var. implexus
Astragalus keratensis
Astragalus kerkukiensis
Astragalus khoshjailensis
Astragalus kirrindicus
Astragalus kohrudicus
Astragalus koschukensis
Astragalus krauseanus
Astragalus kurnet-es-saudae
Astragalus lagopoides
Astragalus lalesarensis
Astragalus lamprocarpus
Astragalus laristanicus
Astragalus lasaensis
Astragalus lasioglottis
Astragalus latifolius
Astragalus layneae
Astragalus ledinghamii
Astragalus lehmannianus
Astragalus leiophyllus
Astragalus lentiginosus
Astragalus lentiginosus var. araneosus
Astragalus lentiginosus var. diphysus
Astragalus lentiginosus var. palans
Astragalus lentiginosus var. variabilis
Astragalus lentiginosus var. wilsonii
Astragalus lepidanthus
Astragalus lepsensis
Astragalus leptaleus
Astragalus leptynticus
Astragalus leucocephalus
Astragalus lilacinus
Astragalus lindheimeri
Astragalus linifolius
Astragalus lobophorus
Astragalus lonchocarpus
Astragalus longisubulatus
Astragalus looseri
Astragalus lumsdenianus
Astragalus macrobotrys
Astragalus macrosemius
Astragalus macrostachys
Astragalus macrourus
Astragalus magistratus
Astragalus malacophyllus
Astragalus masanderanus
Astragalus megalocystis
Astragalus melanocarpus
Astragalus melilotoides
Astragalus membranaceus
Astragalus membranaceus var. mongholicus
Astragalus memoriosus
Astragalus meyeri
Astragalus micrancistrus
Astragalus migpo
Astragalus milingensis
Astragalus misellus
Astragalus miser
Astragalus mollissimus
Astragalus molybdenus
Astragalus mongholicus
Astragalus mongholicus var. dahuricus
Astragalus monoensis
Astragalus monticola
Astragalus monumentalis
Astragalus moyanoi
Astragalus mucronifolius
Astragalus multijugus
Astragalus murinus
Astragalus nakaianus
Astragalus nankotaizanensis
Astragalus neglectus
Astragalus nephtonensis
Astragalus neuquenensis
Astragalus neurophyllus
Astragalus nezaketiae
Astragalus nigrifructus
Astragalus nitens
Astragalus nivicola
Astragalus nothoxys
Astragalus nuttallianus
Astragalus nuttallii
Astragalus obscurus
Astragalus obtusifolius
Astragalus ochreatus
Astragalus ochrochlorus
Astragalus odoratus
Astragalus olchonensis
Astragalus oleifolius
Astragalus olurensis
Astragalus oniciformis
Astragalus oocalycis
Astragalus oophorus
Astragalus ophiocarpus
Astragalus oreades
Astragalus oreganus
Astragalus ornithopodioides
Astragalus ovatus
Astragalus oxyglottis
Astragalus oxyphysus
Astragalus pachypus
Astragalus palanae var. grandiflora
Astragalus palanae var. palanae
Astragalus pallescens
Astragalus paposanus
Astragalus paradoxus
Astragalus paralipomenus
Astragalus paralurges
Astragalus pastorius
Astragalus pastorius var. linearibracteatus
Astragalus patagonicus
Astragalus pauperiflorus
Astragalus paysonii
Astragalus peckii
Astragalus pehuenches
Astragalus pellitus
Astragalus peltatus
Astragalus penetratus
Astragalus peristereus
Astragalus perpexus
Astragalus persepolitanus
Astragalus peterfii
Astragalus pickeringii
Astragalus pindreensis
Astragalus pinetorum
Astragalus piptocephalus
Astragalus pishchakensis
Astragalus plagiophacos
Astragalus podocarpus
Astragalus polaris
Astragalus polhillii
Astragalus polycladus
Astragalus praelongus
Astragalus preussii
Astragalus prodigiosus
Astragalus propinquus
Astragalus pseudoglaucus
Astragalus pseudonobilis
Astragalus pseudorhacodes
Astragalus psilodontius
Astragalus pulchellus
Astragalus purshii
Astragalus pycnocephalus
Astragalus raddei
Astragalus raswendicus
Astragalus rattanii
Astragalus recognitus
Astragalus refractus
Astragalus retamocarpus
Astragalus reventus
Astragalus rhizanthus
Astragalus rhodosemius
Astragalus richardsonii
Astragalus robbinsii var. alpiniformis
Astragalus robbinsii var. fernaldii
Astragalus robbinsii var. harringtonii
Astragalus robbinsii var. jesupii
Astragalus robbinsii var. minor
Astragalus robbinsii var. occidentalis
Astragalus robustus
Astragalus rubrolineatus
Astragalus rubyi
Astragalus ruscifolius
Astragalus sabulonum
Astragalus saganlugensis
Astragalus sahendi
Astragalus salmonis
Astragalus sanbilingensis
Astragalus sanguinolentus
Astragalus saxifractor
Astragalus scaberrimus
Astragalus scabrifolius
Astragalus schelichowii
Astragalus schistocalyx
Astragalus schizopterus
Astragalus schmalhausenii
Astragalus scholerianus
Astragalus sciureus
Astragalus scopulorum
Astragalus semnanensis
Astragalus sesamoides
Astragalus sesquiflorus
Astragalus sheldonii
Astragalus shelkovnikovii
Astragalus shultziorum
Astragalus siccaneus
Astragalus sieberi
Astragalus sieversianus
Astragalus sigmoideus
Astragalus siliquosus
Astragalus sinicus
Astragalus spatulatus
Astragalus speirocarpus
Astragalus sphaeranthus
Astragalus spinosus
Astragalus spruneri
Astragalus squarrosus
Astragalus stenolepis
Astragalus stevenianus
Astragalus stocksii
Astragalus straussii
Astragalus submitis
Astragalus subsecundus
Astragalus subulatus
Astragalus supervisus
Astragalus szovitsii
Astragalus talimansurensis
Astragalus tanguticus
Astragalus taochius
Astragalus tarchankuticus
Astragalus tarumensis
Astragalus tawilicus
Astragalus teheranicus
Astragalus tenellus
Astragalus tener
Astragalus tetrapterus
Astragalus thlaspi
Astragalus thurberi
Astragalus tigridis
Astragalus toquimanus
Astragalus tortuosus
Astragalus trachyacanthos
Astragalus tragacantha
Astragalus tribulifolius
Astragalus tribuloides
Astragalus tricholobus subsp. tricholobus
Astragalus trichopodus
Astragalus trichopterus
Astragalus trifoliolatus
Astragalus turgidocarpus
Astragalus turkmenensis
Astragalus ucrainicus
Astragalus uliginosus
Astragalus ulodjensis
Astragalus umbellatus
Astragalus umbraticus
Astragalus uniflorus
Astragalus urmiensis
Astragalus utahensis
Astragalus vaginans
Astragalus vagus
Astragalus variabilis
Astragalus varius
Astragalus veiskaramii
Astragalus vereskensis
Astragalus versicolor
Astragalus verus
Astragalus vesicarius subsp. albidus
Astragalus vesicarius subsp. carniolicus
Astragalus vesicarius subsp. pastellianus
Astragalus vesicarius subsp. vesicarius
Astragalus vexillaris
Astragalus vicarius
Astragalus viciifolius
Astragalus viridis
Astragalus viridissimus
Astragalus vogelii
Astragalus vulcanicus
Astragalus wagneri
Astragalus williamsii
Astragalus woodruffii
Astragalus xanthomeloides
Astragalus xiphidioides
Astragalus yatungensis
Astragalus yildirimlii
Astragalus zacharensis
Astragalus zachlensis
Astragalus zaraensis
Astragalus zerdanus
